# Supplementary material for: Evaluation of plasma neurofilament light chain and glial fibrillary acidic protein in myasthenia gravis: A controlled cohort study
Source: PLoS One. 2026 Jul 7;21(7):e0352017. doi: 10.1371/journal.pone.0352017 (PMC13340798; doi:10.1371/journal.pone.0352017)
Supplement: S1 Dataset — (XLSX) [file pone.0352017.s001.xlsx]

## Sheet: Dati
Patient group	sex	age	Disease duration (months)	first symptoms (1 - ocular, 2 - bulbar, 3 - limbs, 4 - respiratory, 5 - combination of symptoms)	trigger factor (1 - anesthetics, 2 - surgery, 3 - infection, 4 - vaccination, 5 - stress, 6 - unknown)	Baseline MGFA	Baseline MGFA-combined	MGFA now	MGFA now-combined	muscle wasting	tongue wasting	symptom fluctuation (1 - yes, 2 - no)	exacerbation with infection (1 - yes, 2 - no)	antibodies (1 - AChR, 2 - MuSK, 3 - LPR4, 4 - seronegative)	thymic pathology	thymectomy	Pyridostigmine (1 - yes, 2 - no)	Pyridostigmine dose (mg)	Pyridostigmine - times per day	Prednisolone (1 - yes, 2 - no)	prednisolone dose (mg)	Prednisolone frequency (1 - every day, 2 - every other day)	Medrol (1- yes, 2 - no)	Medrole dose (mg)	Corticosteroids (1 – yes, 2 – no)	Medrol frequency (1 - every day, 2 - every other day)	Treatment regimen	Azathioprine (1 - yes, 2 - no)	Azathioprine dose (mg)	Mycophenolate mofetil (1 - yes, 2 - no)	MMF, dose (mg)	MTX (1 - yes, 2 - no)	MTX, dose	Cyclosporine (1 - yes, 2 - no)	Cyclosporine dose (mg)	Rituximab (1 - yes, 2 - no)	Myasthenic crisis (1 - yes, 2 - no)	MC times	MC trigger (1 - anesthetics, 2 - surgery, 3 - infection, 4 - vaccination, 5 - stress, 6 - treatment interruption, 7 - changes in treatment, 8 - unknown)	MC hospitalization days	MC-invasive-ventilation	IVIG (1 - yes, 2 - no)	IVIG times	IVIG total dose	PEX (1 - yes, 2 - no)	PEX times	Hospitalization in last 12 months (1 - yes, 2 - no)	MGQOL15 scale	FSS scale
patient	2	70	724	1	6	5	3	2	2	2	2	1	2	4	1		1	60	1	1	10	1	2		1		1	1	50	2		2		2								2					2	22	40
patient	2	21	66	2	4	5	3	2	2	2	2	1	1	1	1		1	300	5	1	5		2		1		1	2		1	1000	2		2			1	3	8	9	2	2			1	5	2	46	61
patient	2	84	21	1	6	5	3	2	2	2	2	2	2	1	1		1	240	4	1	40	2	2		1		1	2		2		1	10	2			1	1	8	10	2	2			1	5	2	36	63
patient	2	35	81	1		7	4	7	4					1	4	1	1	300	5	1	10	2	2		1		1	1	100	2		2		2			2					2			1	5	1
patient	1	55	94	1				5	3					1	1		1	300	5	1	40	2	2		1		1	2		1	2000	2		2		1	1	4	8	13	2	1	3		1	1	1
patient	1	64	5	1		3	2	5	3					1	1		1	360	6	2			2		2		3	2		1	1000	2		2		2	2					2			2		1
patient	1	55	28	1				5	3					1	1		1	300	5	1	50	2	2		1		4	2		2		2		2		2	2					2			1	5	1	36	44
patient	1	47	93	5	5	3	2	10		2	2	1	2	1	1		1	300	6	1	10	2	2		1		1	2		2		1	20	2			2					1	1				2	22	25
patient	2	84	5	1	3	5	3	3	2	2	2	1	2	1	1		1	150	3	2			2		2		5	2		2		2		2			2					2			2		2	57	48
patient	2	47	41	3	6	3	2	2	2	2	2	1	1	2	1		2			1	20	2	2		1		2	2		1	500	2		2			2					2			2		2	36	62
patient	2	54	245	3	3	5	3	10		2	2	1	1	1	4	1	1	120	2	2			2		2		3	2		2		1	7.5	2			2					2			2		2	17	49
patient	2	75	5	1	2	2	2	1		2	2	1	2	1	1		1			2			2		2		1	1	50	2		2		2			2					2			2		2	28	38
patient	2	72	125	1	2	8	5	10		2	2	1	1	1	1		2			1	5	2	2		1		2	1	50	2		2		2			1	1	2	25	1	1	5		2		2	10	40
patient	1	37	123	1	6	2	2	1	1	2	2	1	2	1			1	240	4	1	40	2	2		1		4	2		2		2		2			2					2			2		2	16	42
patient	1	45	383	1	6	3	2	1	1	2	2	2	1	1	1		1	240	4	2			2		2		5	2		2		2		2			2					2			2		2	42	59
patient	2	54	412	1	6	1	1	10		2	2	1	1	1	1		1	240	4	1	50	2	2		1		1	1	125	2		2		2			2					2			2		2	0	9
patient	1	53	125	1	3	1	1	1	1	2	2	1	1	4	1		2			2			1	32	1	2	2	2		2		1	5	2			2					2			2		2	27	47
patient	1	70	14					3	2					1	1		1	270	5	2			1	24	1	2	1	1	150	2		2		2		2	2					2			2		2	22	53
patient	2	60	21	1	6	2	2	10		2	2	1	2	1	1		1	180		2			2		2		3	1	100	2		2		2			2					2			1	5	2	20	49
patient	2	53	212	1	5	2	2	10		2	2	1	1	1	1		1	240	4	1	40		2		1		1	2		2		1	5	2			2					2			2		1	15	50
patient	1	62	6	2	6	5	3	5	3	2	2	1	2	2	1		1	240	4	1	10	2	2		1		4	2		2		2		2			2					2			2		2	38	36
patient	1	59	6	1	3	1	1	1	1	2	2	1	2	1	1		1	240	4	1	20	2	2		1		4	2		2		2		2			2					2			2		2	48	49
patient	2	74	95	1	6	2	2	2	2	2	2	1	2	1	1		1	180	3	2			2		2		3	1	50	2		2		2			2					2			2		1	26	45
patient	2	45	154					4	3					1	4	1	1	240	4	2			2		2		3	2		1	2000	2		2			1
patient	2	59	139					10						1	1		2			2			2		2		3	1	50	2		2		2			2					2			2		2
patient	1	65	123	1	3	3	2	1	1	2	2	2	2	1	1		1	90	3	1	5	2	2		1		4	2		2		2		2			2					2			2		1	43	18
patient	2	60	20	1	3	1	1	1	1	2	2	1	1	4	1		2			2			2		2		7	2		2		2		2			2					2			2		2	20	0
patient	2	51	46	5	5	8	5	10		2	2	1	2	1	1		1	240	4	1	40		2		1		1	2		1		2		2			1	2	7	1	1	2			1	15	2	32	32
patient	2	63	94	1	6	1	1	2	2	2	2	1	2	4	1		1			2			2		2		5	2		2		2		2			2					2					2	26	55
patient	2	43	72					5	3					1	4	1	1	360	7	1	20	1	2		1		1	1	100	2		2		2			1	3		11	2	1	5	25.2	2		2
patient	1	51	32					5	3					1	1		1	240	4	1	20	2	2		1		1	1	400	2		2		2			1	1			2	2			2		2	14	27
patient	1	54	96					2	2					1	6		1	240	4	2			2		2		3	2		2		1	12.5	2			2					2			1	5	2	0	0
patient	2	47	17	3	6	5	3	3	2	2	2	1	1	1	4	1	1	300	5	1	50	1	2		1		1	1	75	2		2		2			2					2			1	0	2	16	51
patient	2	62	49	5	5	3	2	3	2	2	2	1	2	2	1		1	60		1	25	2	2		1		1	1	100	2		2		2			1	1	2		2	2			1	1	2	0	0
patient	2	74	2					10						4	1		1	300	5	1	7.5	1	2		1		4	2		2		2		2			2					2			2		1
patient	1	76	151	1	6	4	3	9		2	2	1	2	1	1		1	30	1	1	5	2	2		1		1	1	50	2		2		2			2					2			2		2	12	57
patient	2	37	159	5	6	7	4	5	3	2	2	1	1	1	1		1	360	6	1	15	1	2		1		1	2		1	750	2		2			2					2			1	5	2	43	59
patient	1	63	37					2	2					1	1		1	330	6	2			2		2		3	1	200	2		2		2			2					1	5	44	2		2
patient	2	80	2					10						1	1		1	30	2	1	5	2	2		1		1	2		1	750	2		2			2					2			2		2	5	25
patient	2	46	81	5	5	5	3	10		2	2	1	2	1	5		1	240	4	1	5		2		1		1	2		2		2		1	150		2					2					2	17	30
patient	1	39	103	2	6	3	2	10		2	2	2	2	1	1		1	180	3	2			1	8	1	2	1	1	100	2		2		2			2					2					2	32	59
patient	1	56	0	3		1	1	9		2	2	2	2		1		2			2			2		2		7	2		2		2		2			2					2					2	2	42
patient	2	85	40	1	6	5	3	10		2	2	1	2	1	1		1	90	3	1	10	2	2		1		4	2		2		2		2			2					2					2	16	53
patient	1	61	19	5	5	3	2	10		2	2	2	2	1	1		1	180	3	1	10	2	2		1		4	2		2		2		2			2					2					1	3	45
patient	2	32	76	2	6	3	2	3	2	2	2	1	2	4	1		2			1	10	2	2		1		6	2		2		2		2			2					2			1	5	2	24	46
patient	2	62	549	3	6	5	3	5	3	2	2	2	2	1	4	1	1	120	4	1	5	2	2		1		1	1	100	2		2		2			2					2			2		2	35	55
patient	1	77	45					3	2					1	1		1	360	6	1	15	2	2		1		1	1	50	2		2		2			2					2			2		2	12	27
patient	2	59	242					3	2					1	6	1	1	240	4	1	10	1	2		1		1	1	100	2		2		2			2					2			2		2
patient	1	60	26					4	3					1	1		1	300	5	1	40	2	2		1		1	1	100	2		2		2			2					2			2		2
patient	1	61	52	1	3	8	5	1	1	2	2	1	2	1	1		1	60	1	1	10	2	2		1		1	1	50	2		2		2			1	1	3	30	1	1	5		1	5	2	25	55
patient	2	60	56	3	6	5	3	3	2	2	2	1	1	1	4	1	1	180	3	1	10	2	2		1		1	2		2		1		2			1	2	3		2	2			1	10	2	45	62
patient	2	50	188	5	6	3	2	10		2	2	1	1	2	1		2			2			1	20	1	2	6	2		2		2		2			2					2			1	0	1	42	61
patient	1	66	46	1	6	2	2	10		2	2	2	2	1	1		1	180	3	1	10	2	2		1		1	2		2		1	15	2			2					2			2		2	19	23
patient	2	50	44	1	3	2	2	10		2	2	1	1	1	1		1	140	2	2			2		2		5	2		2		2		2			2					2					2	44	59
patient	2	60	106	1	6	1	1	1	1	2	2	1	2	1	1		1	240	4	2			2		2		5	2		2		2		2			2					2			2		2	16	58
patient	2	29	53	1	6	1	1	1	1	2	2	1	2	1	1		1	240	4	2			2		2		5	2		2		2		2			2					2			1	5	2	2	42
patient	1	60	75	1	6	1	1	10		2	2	1	2	1	1		1	90	3	1	10	2	2		1		1	1	50	2		2		2			2					2			2		2	5	21
patient	2	59	80	1	6	7	4	7	4	2	2	1	1	1	4	1	1	180	3	1	5	2	2		1		1	1	50	2		2		2			2					2			1	5	2	30	62
patient	1	34	60	3	6	5	3	3	2	2	2	1	1	1	4	1	1	180	3	1	10	2	2		1		1	1	125	2		2		2			1	2	6	30	1	1	5		1	5	2	16	48
patient	2	42	142	5	5	7	4	5	3	2	2	1	1	1	4	1	1	60	1	2			1		1	2	1	1	50	2		2		2			1	3	5		2	2			1	1	1	20	54
patient	1	66	2					2	2					1	1		1	240	4	1	20	1	2		1		4	2		2		2		2			2					2			2		2	10	47
patient	2	36	4					3	2					1	4	1	1	120	4	1	15	1	2		1		1	2		1	500	2		2			2					1	5	22.5	2		1
patient	1	61	4	1	1	3	2	3	2	2	2	1	2	1	1		1	180	3	2			2		2		5	2		2		2		2			2					2			2		2	19	53
patient	1	75	136	5	6	7	4	10	0	2	2	1	1	1	1		1	90	2	1	20	1	2		1			1	150	2		2		2			1	2	3	7	2	2			1	5	2	38	58
patient	2	57	1	2	1	8	5	1	1	1	2	1	2	1	1		1	300	5	1	60	2	2		1			2		2		2		2			1	1	1	39	1	1	1		1	1	1	38	17
patient	2	72	358	1	6	3	2	3	2	2	2	1	2	1	1		1	120	2	1	5	2	2		1		1	2		2		1	10	2			2					2			2		1	18	51
patient	2	38	332	3	6	3	2	3	2	2	2	1	1	1	1		1	240	4	2			2		2		5	2		2		2		2			1		3	10	2	2			1	5	1	50	18
patient	1	76	45	2	6	5	3	10		2	2	2	2	1	1		1	240	4	1	10	2	2		1		1	1	25	2		2		2			2					2			1	5	2	19	40
patient	2	66	84	1		2	2	2	2	2	2	2	2	1	1		1	180	3	2			1	1	1	2	1	1	25	2		2		2			2					2			2		2	13	55
patient	1	65	29					1	1					1	1		1	240	4	1	25	2	2		1			1	25	2		2		2			2					2			2		2	38	18
patient	2	42	4	1	3	2	2	2	2	2	2	2	1	1	1		2			2			2		2		7	2		2		2		2			2					2			2		2	0	47
patient	2	87	117	2	6	3	2	3	2	2	2	1	2	1	1		2			2			1		1	2	6	2		2		2		2			2					2			2		2	14	22
patient	2	41	50	1	6	2	2	2	2	2	2	1	2	1	2	1	1	240	4	2			2		2		5	2		2		2		2			2					2			2		2	9	21
patient	1	34	202	5	6	7	4	5	3	2	2	1	1	1	1		1	300	5	1	25	1	2		1		1	1	100	2		2		2			2					1	3		2		2	44	12
patient	2	67	212	3	6	3	2	10		2	2	2	2	4	1		1	120	2	2			2		2		5	2		2		2		2			2					2			2		2	34	59
patient	2	35	178	5	6	2	2	2	2	2	2	1	2	1	2		1	120	4	2			2		2		5	2		2		2		2			2					2			2		2	23	29
patient	2	60	177	1	6	2	2	10		2	2	1	1	1	1		1	240	4	1	20	2	2		1		1	2		2		1	15	2			2					2			2		2	10	19
patient	1	43	66	1	6	5	3	10		2	2	1	2	1	1		1	240	4	2			2		2		3	1	100	2		2		2			2					2			1	5	2	36	61
patient	2	24	48	1	6	7	4	2	2	2	2	1	2	1	1		1	180	3	1	10	2	2		1		4	2		2		2		2			2					2			2		2	33	53
patient	2	42	147	5	5	3	2	10		2	2	1	1	1	1		1	180	3	1	10	1	2		1		1	2		2		1	15	2			2					2			2		2	1	53
patient	2	64	79					3	2						4	1	1	240	4	2			2		2		5	2		2		2		2			2					2			2		2	4	20
patient	2	48	1					3	2					1	4	1	1	300	5	1	15	2	2		1		4	2		2		2		2			2					1	1	25	1	2	1
patient	1	62	13	1	4	1	1	1	1	2	2	1	2	1	1		1	120	4	2			2		2		3	2		2		1	15				2					2			2		2	22	40
patient	2	23	20	2	5	6	4	3	2	2	2	1	2	1	1		1	300	5	1	25	2	2		1		1	1	100	2		2					1	1	3	14	2	2			1	5	2	5	13
patient	1	65	3	2	6	8	5	5	3	2	2	1	1	1	6		1	300	5	1	30	1	2		1		4	2		2		2		2			1	1	3	23	1	1	1	150	1	5	2	35	50
patient	2	58	28					2	2					1	4	1	1	150	5	1	2.5	2	2		1		1	1	125	2		2					1	1	3	30	1	1	1		1	1	2	31	54
patient	1	68	49					5	3					1	1		1	270	5	1	10	1	2		1		1	1	100	2		2					2					2			2		1	31	51
patient	1	74	9	4	6	5	3	3	2	2	2	1	2	1	1		1	240	4	2			2		2		5	2		2		2		2			2					2			2		2	45	30
patient	1	75	105	2	6	3	2	10		2	2	2	2	1	1		1	120	4	2			2		2		5	2		2		2		2			2					2			2		2	1	24
patient	1	71	105	5	6	7	4	1	1	2	2	2	2		1		2			2			2		2		7	2		2		2		2			1	1	8		2	1	5	2			2	48	12
control	2	32
control	2	60
control	2	61
control	2	30
control	2	42
control	2	58
control	2	41
control	1	30
control	2	46
control	2	56
control	2	34
control	2	55
control	2	42
control	2	37
control	2	53
control	2	42
control	2	46
control	2	36
control	1	43
control	1	26
control	1	47
control	2	56
control	2	37
control	2	33
control	2	32
control	1	37
control	1	52
control	1	36
control	2	27
control	1	29
control	1	67
control	1	28
control	2	34
control	2	30
control	1	48
control	2	30
control	2	31
control	2	50
control	2	33
control	2	52
[truncated: 4 more columns]

## Sheet: Commentary
	Patient group: 1 - MG, 2 - control.
	Sex - 1 - male, 2 - female
	Treatment regimen:
		1 - pyridostigmine + corticosteroids + non-steroid immunosuppressants
		2 - corticosteroids + non-steroid immunosuppressants
		3 - pyridostigmine + non-steroid immunosuppressants
		4 - pyridostigmine + corticosteroids
		5 - pyridostigmine
		6 - corticosteroids
	Baseline MGFA/MGFA now:
		1 - MGFA I
		2 - MGFA IIa
		3 - MGFA IIb
		4 - MGFA IIIa
		5 - MGFA IIIb
		6 - MGFA IVa
		7 - MGFA IVb
		8 - MGFA V
		9 - total remission
		10 - pharmacological remission
	MGFA combined - combination of A and B subclasses
		0 - remission
		1 - MGFA I
		2 - MGFA II
		3 - MGFA III
		4 - MGFA IV
		5 - MGFA V
	Thymic pathology
		1 - normal/involuted
		2 - hyperplasia
		3 - thymoma A
		4 - Thymoma B 1-2
		5 - thymoma B 3-5
		6 - unknown type of thymoma
